# Supplementary material for: Anti-cancer effect and gene modulation of ET-743 in human biliary tract carcinoma preclinical models
Source: BMC Cancer. 2014 Dec 5;14:918. doi: 10.1186/1471-2407-14-918 (PMC4289395; doi:10.1186/1471-2407-14-918)
Supplement: Supplementary file 5 — Additional file 5: Table S2: Gene Ontology of ET-743 treated vs untreated in vivo models. A. CHC001PDX treated vs CHC001PDX untreated: BPall pv < 0.01 - BG Agilent HumanGenome. B. EGI-1 xenograft-treated vs EGI1 xenograft-untreated: BPall pv < 0.01 - BG Agilent HumanGenome. (XLSX 14 KB) [file 12885_2014_5134_MOESM5_ESM.xlsx]

## Sheet: Sheet1
Supplementary table 2. Gene Ontology of ET-743 treated vs untreated in vivo models. A. CHC001PDX treated vs CHC001PDX untreated: BPall pv<0.01 - BG Agilent Human Genome. B. EGI-1 xenograft-treated vs EGI1 xenograft-untreated: BPall pv<0.01 - BG Agilent HumanGenome
Gene Ontology of ET-743 treated vs untreated in vivo models
Panel A
CHC001PDX treated vs CHC001PDX untreated: BPall pv<0.01 - BG Agilent HumanGenome
UP-regulated	DOWN-regulated	UP+DOWN-regulated
biological regulation	cell adhesion	extracellular structure organization
acute inflammatory response	biological adhesion	tissue development
regulation of biological process	multicellular organismal process	organ development
muscle tissue development	extracellular structure organization	muscle tissue development
intracellular signaling cascade	multicellular organismal development	system development
response to protein stimulus	anatomical structure development	striated muscle tissue development
leukocyte mediated immunity	regulation of multicellular organismal process	multicellular organismal development
signal transduction	system development	leukocyte mediated immunity
negative regulation of macromolecule biosynthetic process	camera-type eye morphogenesis	cell adhesion
response to unfolded protein	developmental process	negative regulation of cell motion
protein amino acid phosphorylation	organ development	anatomical structure development
striated muscle tissue development	tissue development	biological adhesion
negative regulation of biosynthetic process	negative regulation of angiogenesis	regulation of immune system process
response to stress	cellular component organization	muscle organ development
regulation of phosphate metabolic process	anatomical structure morphogenesis	negative regulation of developmental process
regulation of phosphorus metabolic process	extracellular matrix organization	heart development
negative regulation of transcription	eye morphogenesis	negative regulation of cell migration
transmembrane receptor protein serine/threonine kinase signaling pathway	regulation of immune response	regulation of developmental process
negative regulation of cell proliferation	regulation of immune system process	multicellular organismal process
regulation of cellular process	negative regulation of developmental process	organ morphogenesis
Panel B
EGI1 xenograft-treated vs EGI1 xenograft-untreated: BPall pv<0.01 - BG Agilent HumanGenome
UP-regulated	DOWN-regulated	UP+DOWN-regulated
regulation of developmental process	skeletal system development	organ development
positive regulation of biological process	transmembrane receptor protein tyrosine kinase signaling pathway	multicellular organismal development
positive regulation of cell proliferation	enzyme linked receptor protein signaling pathway	tissue development
regulation of multicellular organismal process	sensory organ development	system development
positive regulation of angiogenesis	organ morphogenesis	anatomical structure development
positive regulation of developmental process	cell adhesion	transmembrane receptor protein tyrosine kinase signaling pathway
regulation of anatomical structure morphogenesis	biological adhesion	enzyme linked receptor protein signaling pathway
fructose 2,6-bisphosphate metabolic process	odontogenesis	cell adhesion
ectoderm development	anatomical structure morphogenesis	biological adhesion
organ development	neurogenesis	regulation of anatomical structure morphogenesis
regulation of cell growth	regulation of ossification	developmental process
positive regulation of cellular process	cell-cell adhesion	positive regulation of biological process
multicellular organismal development	generation of neurons	sensory organ development
regulation of cellular process	cell morphogenesis involved in differentiation	positive regulation of cell proliferation
reproductive behavior	rhythmic process	neurogenesis
epidermis development	gland development	anatomical structure morphogenesis
biological regulation	system development	generation of neurons
regulation of biological process	ossification	positive regulation of cellular process
regulation of angiogenesis	organ development	regulation of cell proliferation
system development	tissue development	regulation of developmental process
