# Supplementary material for: Anti-cancer effect and gene modulation of ET-743 in human biliary tract carcinoma preclinical models
Source: BMC Cancer. 2014 Dec 5;14:918. doi: 10.1186/1471-2407-14-918 (PMC4289395; doi:10.1186/1471-2407-14-918)
Supplement: Supplementary file 6 — Additional file 6: Table S3: Common deregulated (46 down-regulated and 12 up-regulated) elements between CHC001PDX and EGI-1 xenograft. (XLSX 22 KB) [file 12885_2014_5134_MOESM6_ESM.xlsx]

## Sheet: DOWN
		Supplementary table 3. Common deregulated (46 down-regulated and 12 up-regulated) elements between CHC001PDX and EGI-1 xenograft
46 common DOWN regulated elements between CHC001PDX and EGI-1 xenograft			Log FC CHC001 PDX	p-value CHC001 PDX	Log FC EGI-1 xenograft	p-value EGI-1 xenograft
ProbeName	Symbol	Name
A_33_P3421913	CADM1	cell adhesion molecule 1	-0.626225	0.0204843	-1.60041	0.000113787
A_23_P169097	WISP1	WNT1 inducible signaling pathway protein 1	-1.17686	0.0101668	-1.59205	0.000198444
A_33_P3268838	CPEB1	cytoplasmic polyadenylation element binding protein 1	-0.766527	0.0044635	-1.25361	0.000245132
A_33_P3290562	GLI3	GLI family zinc finger 3	-1.09553	0.0255324	-1.27684	0.000454454
A_23_P35617	PLCE1	phospholipase C, epsilon 1	-0.973715	0.0155393	-0.810441	0.00094489
A_33_P3214159	CDH2	cadherin 2, type 1, N-cadherin (neuronal)	-1.08091	0.00371186	-1.07212	0.00135019
A_24_P352952	FAM20A	family with sequence similarity 20, member A	-1.02649	0.00477988	-0.801139	0.00161505
A_21_P0005621	XLOC_006980	0	-1.19804	0.0103683	-0.914994	0.00225521
A_23_P159027	ZNF521	zinc finger protein 521	-0.744936	0.0478737	-0.749241	0.00258834
A_33_P3346669	PLCE1	phospholipase C, epsilon 1	-0.859163	0.021145	-0.873263	0.00259091
A_33_P3334305	TFF3	trefoil factor 3 (intestinal)	-1.17055	0.0412553	-2.06763	0.00284746
A_24_P7600	FBXL7	F-box and leucine-rich repeat protein 7	-0.669619	0.0165969	-0.77963	0.00294017
A_23_P87982	ATP12A	ATPase, H+/K+ transporting, nongastric, alpha polypeptide	-1.57471	0.0325724	-0.807247	0.00367017
A_33_P3240532	RGL1	ral guanine nucleotide dissociation stimulator-like 1	-0.692539	0.02924	-1.45397	0.00397055
A_24_P11315	OLFML3	olfactomedin-like 3	-1.2593	0.0103157	-1.51243	0.00487382
A_33_P3236340	LOC100133131	uncharacterized LOC100133131	-0.668175	0.0236346	-0.654149	0.00565475
A_23_P103812	FAM5C	family with sequence similarity 5, member C	-1.6114	0.0460071	-1.35921	0.00589637
A_21_P0007452	XLOC_009304	0	-0.889027	0.00429	-0.584319	0.00597404
A_23_P354591	FAM125B	family with sequence similarity 125, member B	-0.594437	0.0152428	-0.689147	0.00614325
A_24_P149036	DPYSL3	dihydropyrimidinase-like 3	-0.93976	0.00699263	-1.12247	0.00689709
A_23_P360964	DACT3	dapper, antagonist of beta-catenin, homolog 3 (Xenopus laevis)	-1.12645	0.00498561	-1.00357	0.00746672
A_23_P100660	SERPINF1	serpin peptidase inhibitor, clade F (alpha-2 antiplasmin, pigment epithelium derived factor), member 1	-1.15989	0.00575933	-0.820281	0.00904755
A_24_P156490	KCNMA1	potassium large conductance calcium-activated channel, subfamily M, alpha member 1	-1.64985	0.0032271	-1.74514	0.00916154
A_32_P80850	COL14A1	collagen, type XIV, alpha 1	-1.13116	0.00899914	-0.619376	0.00975536
A_33_P3280845	THY1	Thy-1 cell surface antigen	-1.01955	0.00525255	-1.03384	0.0118573
A_23_P152305	CDH11	cadherin 11, type 2, OB-cadherin (osteoblast)	-1.35625	0.0084793	-1.57212	0.0119905
A_33_P3382565	KIF26B	kinesin family member 26B	-0.815088	0.0310724	-1.22869	0.0120139
A_24_P79054	TGFB1	transforming growth factor, beta 1	-1.13398	0.00393475	-0.68442	0.0125792
A_33_P3401243	OLFML2B	olfactomedin-like 2B	-1.46752	0.00157411	-1.00356	0.0127611
A_33_P3248137	OLFML2A	olfactomedin-like 2A	-0.809909	0.00745454	-0.706612	0.0131527
A_23_P48997	PSTPIP1	proline-serine-threonine phosphatase interacting protein 1	-0.689129	0.0187196	-0.694902	0.0136417
A_33_P3302015	ADAMTSL1	ADAMTS-like 1	-0.877499	0.00238718	-0.997872	0.0142717
A_23_P354734	PCDHGA8	protocadherin gamma subfamily A, 8	-0.676985	0.0345201	-0.616334	0.0183813
A_33_P3309832	C10orf81	chromosome 10 open reading frame 81	-0.898081	0.00497059	-1.38352	0.0193638
A_24_P163237	STOX2	storkhead box 2	-0.713906	0.0371747	-0.679849	0.0225679
A_33_P3365735	THBS2	thrombospondin 2	-1.60639	0.00222434	-1.06806	0.0236118
A_33_P3249046	CLDN2	claudin 2	-0.674413	0.0340441	-1.35198	0.02441
A_23_P67339	RCN3	reticulocalbin 3, EF-hand calcium binding domain	-0.908893	0.0186495	-0.60657	0.0261607
A_32_P75581	BHLHE22	basic helix-loop-helix family, member e22	-1.32958	0.0119779	-0.820458	0.0327399
A_33_P3293009	NKAIN4	Na+/K+ transporting ATPase interacting 4	-1.24742	0.00657063	-0.685366	0.0353147
A_33_P3354464	LOXL1	lysyl oxidase-like 1	-1.51215	0.0015145	-0.684194	0.03661
A_33_P3404601	C2	complement component 2	-1.06815	0.00528124	-0.605455	0.0382138
A_33_P3262376	OTUD7A	OTU domain containing 7A	-0.651945	0.0155237	-0.891709	0.038247
A_33_P3363799	NCAM1	neural cell adhesion molecule 1	-0.980847	0.0331787	-1.03769	0.0422651
A_24_P286951	C10orf81	chromosome 10 open reading frame 81	-1.07933	0.000707529	-1.13695	0.0448584
A_23_P157299	AEBP1	AE binding protein 1	-1.17335	0.0497571	-0.771588	0.0458117

## Sheet: UP
16 common UP regulated elements between CHC001PDX and EGI-1 xenograft			Log FC CHC001 PDX	p-value CHC001 PDX	Log FC EGI-1 xenograft	p-value EGI-1 xenograft
ProbeName	Symbol	Name
A_23_P114903	HSPA6	heat shock 70kDa protein 6 (HSP70B')	1.55575	0.0148389	1.30192	0.000107856
A_24_P229531	OBFC2A	oligonucleotide/oligosaccharide-binding fold containing 2A	0.613565	0.0201726	0.750018	0.00101619
A_23_P397238	FKBP1A	FK506 binding protein 1A, 12kDa	0.606411	0.018841	0.77439	0.00108956
A_33_P3344204	ZDHHC11	zinc finger, DHHC-type containing 11	1.01429	0.00964103	0.751693	0.00217444
A_33_P3578325	SNORD15A	small nucleolar RNA, C/D box 15A	0.880058	0.0131865	0.709842	0.00248789
A_24_P393958	DNAJB4	DnaJ (Hsp40) homolog, subfamily B, member 4	0.694308	0.0431812	0.96538	0.00381162
A_21_P0000378	SNORD66	small nucleolar RNA, C/D box 66	0.711267	0.00783161	0.588247	0.00877827
A_33_P3288844	IL6R	interleukin 6 receptor	0.920599	0.0104967	1.12692	0.0119225
A_33_P3354414	AOX1	aldehyde oxidase 1	0.681272	0.00973965	0.877828	0.0178403
A_23_P139434	PRB2	proline-rich protein BstNI subfamily 2	0.927423	0.0101132	0.585547	0.0210397
A_33_P3394213	GRIN3B	glutamate receptor, ionotropic, N-methyl-D-aspartate 3B	0.765842	0.00950556	0.783302	0.0211368
A_33_P3391778	RALYL	RALY RNA binding protein-like	0.94605	0.0212229	0.708844	0.0236304
A_23_P118392	RASD1	RAS, dexamethasone-induced 1	1.07008	0.0142329	0.648366	0.0253085
A_33_P3345643	0	0	1.638	0.000209334	0.623615	0.0289543
A_23_P350396	CDSN	corneodesmosin	0.646861	0.0376411	0.641565	0.0340809
A_33_P3420259	RN28S1	RNA, 28S ribosomal 1	0.599783	0.0128674	0.638171	0.0381736
